# Supplementary material for: Morphological identification and molecular confirmation of the deep-sea blue and red shrimp Aristeus antennatus larvae
Source: PeerJ. 2019 Feb 12;7:e6063. doi: 10.7717/peerj.6063 (PMC6376935; doi:10.7717/peerj.6063)
Supplement: Supplemental Information 1 [file peerj-07-6063-s001.fas]

>P56MAa3_COI 
TTCTGATTCTTCGGACACCCAGAAGTCTATATTCTTATTTTACCTGCTTTTGGTATAATT
TCACATATTATTAGACAAGAATCAGGTAAAAAAGAAGCATTCGGAACTTTAGGTATAATT
TACGCCATGTTAGCTATTGGAGTCTTAGGTTTTGTTGTATGGGCCCATCACATGTTCACA
GTTGGAATGGATGTAGACACCCGTGCCTACTTTACTTCTGCTACTATGATTATTGCCGTT
CCCACTGGAATCAAAATTTTCAGTTGGCTTGGGACACTTCATGGAACACAACTCAATTAT
AGCCCTTCACTTTTATGAGCCCTGGGGTTTGTCTTTTTATTCACAGTAGGGGGGTTAACA
GGAGTCGTCCTAGCAAACTCTTCAATCGATATTATCCTACACGATACTTATTACGTGGTA
GCCCACTTCCACTATGTTTTATCAATAGGAGCTGTCTTTGGGATCTTTGCAGGAATTGCT
CACTGATTCCCACTATTCACAGGACTTACTTTAAACCCCAAATGGCTAAAAATTCATTTT
TTAACTATATTTGTAGGAGTTAATTTAACATTTTTCCCCCAACACTTTTTAGGTTTAAAT
GGAATACCTC
>P60MAa1_COI 
TTCTGATTCTTCGGACACCCAGAAGTCTATATTCTTATTTTACCTGCTTTTGGTATAATT
TCACATATTATTAGACAAGAATCAGGTAAAAAAGAAGCATTCGGAACTTTAGGTATAATT
TACGCCATGTTAGCTATTGGAGTCTTAGGTTTTGTTGTATGGGCCCATCACATGTTCACA
GTTGGAATGGATGTAGACACCCGTGCCTACTTTACTTCTGCTACTATGATTATTGCCGTT
CCCACTGGAATTAAAATTTTCAGTTGGCTTGGGACACTTCATGGAACACAACTCAATTAT
AGCCCTTCACTTTTATGAGCCCTGGGGTTTGTCTTTTTATTCACAGTAGGGGGGTTAACA
GGAGTCGTCCTAGCAAACTCTTCAATCGATATTATCCTACACGATACTTATTACGTGGTA
GCCCACTTCCACTATGTTTTATCAATAGGAGCTGTCTTTGGGATCTTTGCAGGAATTGCT
CACTGATTCCCACTATTCACAGGACTTACTTTAAACCCCAAATGGCTAAAAATTCATTTT
TTAACTATATTTGTAGGAGTTAATTTAACATTTTTCCCCCAACACTTTTTAGGTTTAAAT
GGAATACCTC
>P98MAa_COI
TTCTGATTCTTCGGACACCCAGAAGTCTATATTCTTATTTTACCTGCTTTTGGTATAATT
TCACATATTATTAGACAAGAATCAGGTAAAAAAGAAGCATTCGGAACTTTAGGTATAATT
TACGCCATGTTAGCTATTGGAGTCTTAGGTTTTGTTGTATGGGCCCATCACATGTTCACA
GTTGGAATGGATGTAGACACCCGTGCCTACTTTACTTCTGCTACTATGATTATTGCCGTT
CCCACTGGAATCAAAATTTTCAGTTGGCTTGGGACACTTCATGGAACACAACTCAATTAT
AGCCCTTCACTTTTATGAGCCCTGGGGTTTGTCTTTTTATTCACAGTAGGGGGGTTAACA
GGAGTCGTCCTAGCAAACTCTTCAATCGATATTATCCTACACGATACTTATTACGTGGTA
GCCCACTTCCACTATGTTTTATCAATAGGAGCTGTCTTTGGGATCTTTGCAGGAATTGCT
CACTGATTCCCACTATTCACAGGACTTACTTTAAACCCCAAATGGCTAAAAATTCATTTT
TTAACTATATTTGTAGGAGTTAATTTAACATTTTTCCCCCAACACTTTTTAGGTTTAAAT
GGAATACCTC
>P98MAa24_COI 
TTCTGATTCTTCGGACACCCAGAAGTCTATATTCTTATTTTACCTGCTTTTGGTATAATT
TCACATATTATTAGACAAGAATCAGGTAAAAAAGAAGCATTCGGAACTTTAGGTATAATT
TACGCCATGTTAGCTATTGGAGTCTTAGGTTTTGTTGTATGGGCCCATCACATGTTCACA
GTTGGAATGGATGTAGACACCCGTGCCTACTTTACTTCTGCTACTATGATTATTGCCGTT
CCCACTGGAATCAAAATTTTCAGTTGGCTTGGGACACTTCATGGAACACAACTCAATTAT
AGCCCTTCACTTTTATGAGCCCTGGGGTTTGTCTTTTTATTCACAGTAGGGGGGTTAACA
GGAGTCGTCCTAGCAAACTCTTCAATCGATATTATCCTACACGATACTTATTACGTGGTA
GCCCACTTCCACTATGTTTTATCAATAGGAGCTGTCTTTGGGATCTTTGCAGGAATTGCT
CACTGATTCCCACTATTCACAGGACTTACTTTAAACCCCAAATGGCTAAAAATTCATTTT
TTAACTATATTTGTAGGAGTTAATTTAACATTTTTCCCCCAACACTTTTTAGGTTTAAAT
GGAATACCTC
>P105MAa4_COI
TTCTGATTCTTCGGACACCCAGAAGTCTATATTCTTATTTTACCTGCTTTTGGTATAATT
TCACATATTATTAGACAAGAATCAGGTAAAAAAGAAGCATTCGGAACTTTAGGTATAATT
TACGCCATGTTAGCTATTGGAGTCTTAGGTTTTGTTGTATGAGCCCATCACATGTTCACA
GTTGGAATGGATGTAGACACCCGTGCCTACTTTACTTCTGCTACTATGATTATTGCCGTT
CCCACTGGAATCAAAATTTTCAGTTGGCTGGGGACACTTCATGGAACACAACTCAATTAT
AGCCCTTCACTTTTATGAGCCCTGGGGTTTGTCTTTTTATTCACAGTAGGGGGGTTAACA
GGAGTCGTCCTAGCAAACTCTTCAATCGATATTATCCTACACGATACTTATTACGTGGTA
GCCCACTTCCACTATGTTTTATCAATAGGAGCTGTCTTTGGGATCTTTGCAGGAATTGCT
CACTGATTCCCACTATTCACAGGACTTACTTTAAACCCCAAATGGCTAAAAATTCATTTT
TTAACTATATTTGTAGGAGTTAATTTAACATTTTTCCCCCAACACTTTTTAGGTTTAAAT
GGAATACCTC
>P105MAa16_COI nnnnnnn
TTCTGATTCTTCGGACACCCAGAAGTCTATATTCTTATTTTACCTGCTTTTGGTATAATT
TCACATATTATTAGACAAGAATCAGGTAAAAAAGAAGCATTCGGAACTTTAGGTATAATT
TACGCCATGTTAGCTATTGGAGTCTTAGGTTTTGTTGTATGGGCCCATCACATGTTCACA
GTTGGAATGGATGTAGACACCCGTGCCTACTTTACTTCTGCTACTATGATTATTGCCGTT
CCCACTGGAATCAAAATTTTCAGTTGGCTTGGGACACTTCATGGAACACAACTCAATTAT
AGCCCTTCACTTTTATGAGCCCTGGGGTTTGTCTTTTTATTCACAGTAGGGGGGTTAACA
GGAGTCGTCCTAGCAAACTCTTCAATCGATATTATCCTACACGATACTTATTACGTGGTA
GCCCACTTCCACTATGTTTTATCAATAGGAGCTGTCTTTGGGATCTTTGCAGGAATTGCT
CACTGATTCCCACTATTCACAGGACTTACTTTAAACCCCAAATGGCTAAAAATTCATTTT
TTAACTATATTTGTAGGAGTTAATTTAACATTTTTCCCCCAACACTTTTTAGGTTTAAAT
GGAATACCTC
>P112MAa4_COI
TTCTGATTCTTCGGACACCCAGAAGTCTATATTCTTATTTTACCTGCTTTTGGTATAATT
TCACATATTATTAGACAAGAATCAGGTAAAAAAGAAGCATTCGGAACTTTAGGTATAATT
TACGCCATGTTAGCTATTGGAGTCTTAGGTTTTGTTGTATGGGCCCATCACATGTTCACA
GTTGGAATGGATGTAGACACCCGTGCCTACTTTACTTCTGCTACTATGATTATTGCCGTT
CCCACTGGAATCAAAATTTTCAGTTGGCTTGGGACACTTCATGGAACACAACTCAATTAT
AGCCCTTCACTTTTATGAGCCCTGGGGTTTGTCTTTTTATTCACAGTAGGGGGGTTAACA
GGAGTCGTCCTAGCAAACTCTTCAATCGATATTATCCTACACGATACTTATTACGTGGTA
GCCCACTTCCACTATGTTTTATCAATAGGAGCTGTCTTTGGGATCTTTGCAGGAATTGCT
CACTGATTCCCACTATTCACAGGACTTACTTTAAACCCCAAATGGCTAAAAATTCATTTT
TTAACTATATTTGTAGGAGTTAATTTAACATTTTTCCCCCAACACTTTTTAGGTTTAAAT
GGAATACCTC
>P113MAa4_COI
TTCTGATTCTTCGGACACCCAGAAGTCTATATTCTTATTTTACCTGCTTTTGGTATAATT
TCACATATTATTAGACAAGAATCAGGTAAAAAAGAAGCATTCGGAACTTTAGGTATAATT
TACGCCATGTTAGCTATTGGAGTCTTAGGTTTTGTTGTATGGGCCCATCACATGTTCACA
GTTGGAATGGATGTAGACACCCGTGCCTACTTTACTTCTGCTACTATGATTATTGCCGTT
CCCACTGGAATCAAAATTTTCAGTTGGCTTGGGACACTTCATGGAACACAACTCAATTAT
AGCCCTTCACTTTTATGAGCCCTGGGGTTTGTCTTTTTATTCACAGTAGGGGGGTTAACA
GGAGTCGTCCTAGCAAACTCTTCAATCGATATTATCCTACACGATACTTATTACGTGGTA
GCCCACTTCCACTATGTTTTATCAATAGGAGCTGTCTTTGGGATCTTTGCAGGAATTGCT
CACTGATTCCCACTATTCACAGGACTTACTTTAAACCCCAAATGGCTAAAAATTCATTTT
TTAACTATATTTGTAGGAGTTAATTTAACATTTTTCCCCCAACACTTTTTAGGTTTAAAT
GGAATACCTC
>P115MAa1_COI
TTCTGATTCTTCGGACACCCAGAAGTCTATATTCTTATTTTACCTGCTTTTGGTATAATT
TCACATATTATTAGACAAGAATCAGGTAAAAAAGAAGCATTCGGAACTTTAGGTATAATT
TACGCCATGTTAGCTATTGGAGTCTTAGGTTTTGTTGTATGGGCCCATCACATGTTCACA
GTTGGAATGGATGTAGACACCCGTGCCTACTTTACTTCTGCTACTATGATTATTGCCGTT
CCCACTGGAATCAAAATTTTCAGTTGGCTTGGGACACTTCATGGAACACAACTCAATTAT
AGCCCTTCACTTTTATGAGCCCTGGGGTTTGTCTTTTTATTCACAGTAGGGGGGTTAACA
GGAGTCGTCCTAGCAAACTCTTCAATCGATATTATCCTACACGATACTTATTACGTGGTA
GCCCACTTCCACTATGTTTTATCAATAGGAGCTGTCTTTGGGATCTTTGCAGGAATTGCT
CACTGATTCCCACTATTCACAGGACTTACTTTAAACCCCAAATGGCTAAAAATTCATTTT
TTAACTATATTTGTAGGAGTTAATTTAACATTTTTCCCCCAACACTTTTTAGGTTTAAAT
GGAATACCTC
>P120MAa16_COI 
TTCTGATTCTTCGGACACCCAGAAGTCTATATTCTTATTTTACCTGCTTTTGGTATAATT
TCACATATTATTAGACAAGAATCAGGTAAAAAAGAAGCATTCGGAACTTTAGGTATAATT
TACGCCATGTTAGCTATTGGAGTCTTAGGTTTTGTTGTATGAGCCCATCACATGTTCACA
GTTGGAATGGATGTAGACACCCGTGCCTACTTTACTTCTGCTACTATGATTATTGCCGTT
CCCACTGGAATCAAAATTTTCAGTTGGCTTGGGACACTTCATGGRACACAACTCAATTAT
AGCCCTTCACTTTTATGAGCCCTRGGGTTTGTCTTTTTATTCACAGTAGGGGGRTTAACA
GGAGTCGTCCTAGCAAACTCTTCAATCGATATTATCCTACACGATACTTATTACGTGGTA
GCCCACTTCCACTATGTTTTATCAATAGGAGCTGTCTTTGGRATCTTTGCAGGAATTGCC
CACTGATTCCCACTATTCACAGGACTTACTTTAAATCCCAAATGGCTAAAAATTCATTTT
TTAACTATATTTGTAGGAGTTAATTTAACATTTTTCCCCCAACACTTTTTAGGTTTAAAT
GGAATACCTC
>P120MAa24_COI
TTCTGATTCTTCGGACACCCAGAAGTCTATATTCTTATTTTACCTGCTTTTGGTATAATT
TCACATATTATTAGACAAGAGTCAGGTAAAAAAGAAGCATTCGGAACTTTAGGTATAATT
TACGCCATGTTAGCTATTGGAGTCTTAGGTTTTGTTGTATGAGCCCATCACATGTTCACA
GTTGGAATGGATGTAGACACCCGTGCCTACTTTACTTCTGCTACTATGATTATTGCCGTT
CCCACTGGAATCAAAATTTTCAGTTGGCTTGGGACACTTCATGGGACACAACTCAATTAT
AGCCCTTCACTTTTATGAGCCCTRGGGTTTGTCTTTTTATTCACAGTAGGGGGATTAACA
GGAGTCGTCCTAGCAAACTCTTCAATCGATATTATCCTACACGATACTTATTATGTGGTA
GCCCACTTCCACTATGTTTTATCAATAGGAGCTGTCTTTGGAATCTTTGCAGGAATTGCC
CACTGATTCCCATTATTCACAGGACTTACTTTAAATCCCAAATGGCTAAAAATTCATTTT
TTAACTATATTTGTAGGAGTTAATTTAACATTTTTCCCCCAACACTTTTTAGGTTTAAAT
GGAATACCTC
>P120MAa28_COI
TTCTGATTCTTCGGACACCCAGAAGTCTATATTCTTATTTTACCTGCTTTTGGTATAATT
TCACATATTATTAGACAAGAATCAGGTAAAAAAGAAGCATTCGGAACTTTAGGTATAATT
TACGCCATGTTAGCTATTGGAGTCTTAGGTTTTGTTGTATGGGCCCATCACATGTTCACA
GTTGGAATGGATGTAGACACCCGTGCCTACTTTACTTCTGCTACTATGATTATTGCCGTT
CCCACTGGAATCAAAATTTTCAGTTGGCTTGGGACACTTCATGGAACACAACTCAATTAT
AGCCCTTCACTTTTATGAGCCCTGGGGTTTGTCTTTTTATTCACAGTAGGGGGGTTAACA
GGAGTCGTCCTAGCAAACTCTTCAATCGATATTATCCTACACGATACTTATTAYGTGGTA
GCCCACTTCCACTATGTTTTATCAATAGGAGCTGTCTTTGGGATCTTTGCAGGAATTGCT
CACTGATTCCCACTATTCACAGGACTTACTTTAAAYCCCAAATGGCTAAAAATTCATTTT
TTAACTATATTTGTAGGAGTTAATTTAACATTTTTCCCCCAACACTTTTTAGGTTTAAAT
GGAATACCTC
>P138MAa2_COI
TTCTGATTCTTCGGACACCCAGAAGTCTATATTCTTATTTTACCTGCTTTTGGTATAATT
TCACATATTATTAGACAAGAATCAGGTAAAAAAGAAGCATTCGGAACTTTAGGTATAATT
TACGCCATGTTAGCTATTGGAGTCTTAGGTTTTGTTGTATGGGCCCATCACATGTTCACA
GTTGGAATGGATGTAGACACCCGTGCCTACTTTACTTCTGCTACTATGATTATTGCCGTT
CCCACTGGAATCAAAATTTTCAGTTGGCTTGGGACACTTCATGGAACACAACTCAATTAT
AGCCCTTCACTTTTATGAGCCCTGGGGTTTGTCTTTTTATTCACAGTAGGGGGGTTAACA
GGAGTCGTCCTAGCAAACTCTTCAATCGATATTATCCTACACGATACTTATTACGTGGTA
GCCCACTTCCACTATGTTTTATCAATAGGAGCTGTCTTTGGGATCTTTGCAGGAATTGCT
CACTGATTCCCACTATTCACAGGACTTACTTTAAACCCCAAATGGCTAAAAATTCATTTT
TTAACTATATTTGTAGGAGTTAATTTAACATTTTTCCCCCAACACTTTTTAGGTTTAAAT
GGAATACCTC
>P126MAa6_COI
TTCTGATTCTTCGGACACCCAGAAGTCTATATTCTTATTTTACCTGCTTTTGGTATAATT
TCACATATTATTAGACAAGAATCAGGTAAAAAAGAAGCATTCGGAACTTTAGGTATAATT
TACGCCATGTTAGCTATTGGAGTCTTAGGTTTTGTTGTATGGGCCCATCACATGTTCACA
GTTGGAATGGATGTAGACACCCGTGCCTACTTTACTTCTGCTACTATGATTATTGCCGTT
CCCACTGGAATCAAAATTTTCAGTTGGCTTGGGACACTTCATGGAACACAACTCAATTAT
AGCCCTTCACTTTTATGAGCCCTGGGGTTTGTCTTTTTATTCACAGTAGGGGGGTTAACA
GGAGTCGTCCTAGCAAACTCTTCAATCGATATTATCCTACACGATACTTATTACGTGGTA
GCCCACTTCCACTATGTTTTATCAATAGGAGCTGTCTTTGGGATCTTTGCAGGAATTGCT
CACTGATTCCCACTATTCACAGGACTTACTTTAAACCCCAAATGGCTAAAAATTCATTTT
TTAACTATATTTGTAGGAGTTAATTTAACATTTTTCCCCCAACACTTTTTAGGTTTAAAT
GGAATACCTC
>P123MAa4_COI
TTCTGATTCTTCGGACACCCAGAAGTCTATATTCTTATTTTACCTGCTTTTGGTATAATT
TCACATATTATTAGACAAGAATCAGGTAAAAAAGAAGCATTCGGAACTTTAGGTATAATT
TACGCCATGTTAGCTATTGGAGTCTTAGGTTTTGTTGTATGGGCCCATCACATGTTCACA
GTTGGAATGGATGTAGACACCCGTGCCTACTTTACTTCTGCTACTATGATTATTGCCGTT
CCCACTGGAATCAAAATTTTCAGTTGGCTTGGGACACTTCATGGAACACAACTCAATTAT
AGCCCTTCACTTTTATGAGCCCTGGGGTTTGTCTTTTTATTCACAGTAGGGGGGTTAACA
GGAGTCGTCCTAGCAAACTCTTCAATCGATATTATCCTACACGATACTTATTACGTGGTA
GCCCACTTCCACTATGTTTTATCAATAGGAGCTGTCTTTGGGATCTTTGCAGGAATTGCT
CACTGATTCCCACTATTCACAGGACTTACTTTAAACCCCAAATGGCTAAAAATTCATTTT
TTAACTATATTTGTAGGAGTTAATTTAACATTTTTCCCCCAACACTTTTTAGGTTTAAAT
GGAATACCTC
>P123MAa63_COI 
TTCTGATTCTTCGGACACCCAGAAGTCTATATTCTTATTTTACCTGCTTTTGGTATAATT
TCACATATTATTAGACAAGAATCAGGTAAAAAAGAAGCATTCGGAACTTTAGGTATAATT
TACGCCATGTTAGCTATTGGAGTCTTAGGTTTTGTTGTATGGGCCCATCACATGTTCACA
GTTGGAATGGATGTAGACACCCGTGCCTACTTTACTTCTGCTACTATGATTATTGCCGTT
CCCACTGGAATCAAAATTTTCAGTTGGCTTGGGACACTTCATGGAACACAACTCAATTAT
AGCCCTTCACTTTTATGAGCCCTGGGGTTTGTCTTTTTATTCACAGTAGGGGGGTTAACA
GGAGTCGTCCTAGCAAACTCTTCAATCGATATTATCCTACACGATACTTATTACGTGGTA
GCCCACTTCCACTATGTTTTATCAATAGGAGCTGTCTTTGGGATCTTTGCAGGAATTGCT
CACTGATTCCCACTATTCACAGGACTTACTTTAAACCCCAAATGGCTAAAAATTCATTTT
TTAACTATATTTGTAGGAGTTAATTTAACATTTTTCCCCCAACACTTTTTAGGTTTAAAT
GGAATACCTC
>P123MAa73_COI
TTCTGATTCTTCGGACACCCAGAAGTCTATATTCTTATTTTACCTGCTTTTGGTATAATT
TCACATATTATTAGACAAGAATCAGGTAAAAAAGAAGCATTCGGAACTTTAGGTATAATT
TACGCCATGTTAGCTATTGGAGTCTTAGGTTTTGTTGTATGGGCCCATCACATGTTCACA
GTTGGAATGGATGTAGACACCCGTGCCTACTTTACTTCTGCTACTATGATTATTGCCGTT
CCCACTGGAATCAAAATTTTCAGTTGGCTTGGGACACTTCATGGAACACAACTCAATTAT
AGCCCTTCACTTTTATGAGCCCTGGGGTTTGTCTTTTTATTCACAGTAGGGGGGTTAACA
GGAGTCGTCCTAGCAAACTCTTCAATCGATATTATCCTACACGATACTTATTACGTGGTA
GCCCACTTCCACTATGTTTTATCAATAGGAGCTGTCTTTGGGATCTTTGCAGGAATTGCT
CACTGATTCCCACTATTCACAGGACTTACTTTAAACCCCAAATGGCTAAAAATTCATTTT
TTAACTATATTTGTAGGAGTTAATTTAACATTTTTCCCCCAACACTTTTTAGGTTTAAAT
GGAATACCTC
>P122MAa2_COI
TTCTGATTCTTCGGACACCCAGAAGTCTATATTCTTATTTTACCTGCTTTTGGTATAATT
TCACATATTATTAGACAAGAATCAGGTAAAAAAGAAGCATTCGGAACTTTAGGTATAATT
TACGCCATGTTAGCTATTGGAGTCTTAGGTTTTGTTGTATGGGCCCATCACATGTTCACA
GTTGGAATGGATGTAGACACCCGTGCCTACTTTACTTCTGCTACTATGATTATTGCCGTT
CCCACTGGAATCAAAATTTTCAGTTGGCTTGGGACACTTCATGGAACACAACTCAATTAT
AGCCCTTCACTTTTATGAGCCCTGGGGTTTGTCTTTTTATTCACAGTAGGGGGGTTAACA
GGAGTCGTCCTAGCAAACTCTTCAATCGATATTATCCTACACGATACTTATTACGTGGTA
GCCCACTTCCACTATGTTTTATCAATAGGAGCTGTCTTTGGGATCTTTGCAGGAATTGCT
CACTGATTCCCACTATTCACAGGACTTACTTTAAACCCCAAATGGCTAAAAATTCATTTT
TTAACTATATTTGTAGGAGTTAATTTAACATTTTTCCCCCAACACTTTTTAGGTTTAAAT
GGAATACCTC
>P124-2MAa1_COI 
TTTTGATTCTTCGGACACCCAGAAGTCTATATTCTTATTTTACCTGCTTTTGGTATAATT
TCACATATTATTAGACAAGAATCAGGTAAAAAAGAAGCATTCGGAACTTTAGGTATAATT
TACGCCATGTTAGCTATTGGAGTCTTAGGTTTTGTTGTATGAGCCCATCACATGTTCACA
GTTGGAATGGATGTAGACACCCGTGCCTACTTTACTTCTGCTACTATGATTATTGCCGTT
CCCACTGGAATCAAAATTTTCAGTTGGCTTGGGACACTTCATGGAACACAACTCAATTAT
AGCCCTTCACTTTTATGAGCCCTGGGGTTTGTCTTTTTATTCACAGTAGGGGGGTTAACA
GGAGTCGTCCTAGCAAACTCTTCAATCGATATTATCCTTCACGATACTTATTATGTGGTA
GCCCACTTCCACTATGTTTTATCAATAGGAGCTGTCTTTGGGATCTTTGCAGGAATTGCT
CACTGATTCCCACTATTCACAGGACTTACTTTAAACCCCAAATGGCTAAAAATTCATTTT
TTAACTATATTTGTAGGAGTTAATTTAACATTTTTCCCCCAACACTTTTTAGGTTTAAAT
GGAATACCTC
>P133-1MAa1_COI
TTCTGATTCTTCGGACACCCAGAAGTCTATATTCTTATTTTACCTGCTTTTGGTATAATT
TCACATATTATTAGACAAGAATCAGGTAAAAAAGAAGCATTCGGAACTTTAGGTATAATT
TACGCCATGTTAGCTATTGGAGTCTTAGGTTTTGTTGTATGGGCCCATCACATGTTCACA
GTTGGAATGGATGTAGACACCCGTGCCTACTTTACTTCTGCTACTATGATTATTGCCGTT
CCCACTGGAATCAAAATTTTCAGTTGGCTTGGGACACTTCATGGAACACAACTCAATTAT
AGCCCTTCACTTTTATGAGCCCTGGGGTTTGTCTTTTTATTCACAGTAGGGGGGTTAACA
GGAGTCGTCCTAGCAAACTCTTCAATCGATATTATCCTACACGATACTTATTACGTGGTA
GCCCACTTCCACTATGTTTTATCAATAGGAGCTGTCTTTGGGATCTTTGCAGGAATTGCT
CACTGATTCCCACTATTCACAGGACTTACTTTAAACCCCAAATGGCTAAAAATTCATTTT
TTAACTATATTTGTAGGAGTTAATTTAACATTTTTCCCCCAACACTTTTTAGGTTTAAAT
GGAATACCTC
>P133-3MAa1_COI
TTCTGATTCTTCGGACACCCAGAAGTCTATATTCTTATTTTACCTGCTTTTGGTATAATT
TCACATATTATTAGACAAGAATCAGGTAAAAAAGAAGCATTCGGAACTTTAGGTATAATT
TACGCCATGTTAGCTATTGGAGTCTTAGGTTTTGTTGTATGGGCCCATCACATGTTCACA
GTTGGAATGGATGTAGACACCCGTGCCTACTTTACTTCTGCTACTATGATTATTGCCGTT
CCCACTGGAATCAAAATTTTCAGTTGGCTTGGGACACTTCATGGAACACAACTCAATTAT
AGCCCTTCACTTTTATGAGCCCTGGGGTTTGTCTTTTTATTCACAGTAGGGGGGTTAACA
GGAGTCGTCCTAGCAAACTCTTCAATCGATATTATCCTACACGATACTTATTACGTGGTA
GCCCACTTCCACTATGTTTTATCAATAGGAGCTGTCTTTGGGATCTTTGCAGGAATTGCT
CACTGATTCCCACTATTCACAGGACTTACTTTAAACCCCAAATGGCTAAAAATTCATTTT
TTAACTATATTTGTAGGAGTTAATTTAACATTTTTCCCCCAACACTTTTTAGGTTTAAAT
GGGATACCTC
>P145MAa1_COI
TTTTGATTCTTCGGACACCCAGAAGTCTATATTCTTATTTTACCTGCTTTTGGTATAATT
TCACATATTATTAGACAAGAATCAGGTAAAAAAGAAGCATTCGGAACTTTAGGTATAATT
TACGCCATGTTAGCTATTGGAGTCTTAGGTTTTGTTGTATGAGCCCATCACATGTTCACA
GTTGGAATGGATGTAGACACCCGTGCCTACTTTACTTCTGCTACTATGATTATTGCCGTT
CCCACTGGAATCAAAATTTTCAGTTGGCTTGGGACACTTCATGGAACACAACTCAATTAT
AGCCCTTCACTTTTATGAGCCCTGGGGTTTGTCTTTTTATTCACAGTAGGGGGGTTAACA
GGAGTCGTCCTAGCAAACTCTTCAATCGATATTATCCTTCACGATACTTATTATGTGGTA
GCCCACTTCCACTATGTTTTATCAATAGGAGCTGTCTTTGGGATCTTTGCAGGAATTGCT
CACTGATTCCCACTATTCACAGGACTTACTTTAAACCCCAAATGGCTAAAAATTCATTTT
TTAACTATATTTGTAGGAGTTAATTTAACATTTTTCCCCCAACACTTTTTAGGTTTAAAT
GGAATACCTC
>P145-1MAa3_COI 
TTCTGATTCTTCGGACACCCAGAAGTCTATATTCTTATTCTACCTGCTTTTGGTATAATT
TCACATATTATTAGACAAGAATCAGGTAAAAAAGAAGCATTCGGAACTTTAGGTATAATT
TACGCCATGTTAGCTATTGGAGTCTTAGGTTTTGTTGTATGAGCCCATCACATGTTCACA
GTTGGAATGGATGTAGACACCCGTGCCTACTTTACTTCTGCTACTATGATTATTGCCGTT
CCCACTGGAATCAAAATTTTCAGTTGACTTGGGACACTTCATGGAACACAACTCAATTAT
AGCCCTTCACTTTTATGAGCCCTGGGGTTTGTCTTTTTATTTACAGTAGGGGGGTTAACA
GGAGTCGTCCTAGCAAACTCTTCAATCGATATTATCCTACACGATACTTATTACGTGGTA
GCCCACTTCCACTATGTTTTATCAATAGGAGCTGTCTTTGGGATCTTTGCAGGAATTGCT
CACTGATTCCCACTATTCACAGGACTTACTTTAAACCCCAAATGGCTAAAAATTCATTTT
TTAACTATATTTGTAGGAGTTAATTTAACATTTTTCCCCCAACACTTTTTAGGTTTAAAT
GGAATACCTC
>P148MAa3_COI
TTCTGATTCTTCGGACACCCAGAAGTCTATATTCTTATTTTACCTGCTTTTGGTATAATT
TCACATATTATTAGACAAGAATCAGGTAAAAAAGAAGCATTCGGAACTTTAGGTATAATT
TACGCCATGTTAGCTATTGGAGTCTTAGGTTTTGTTGTATGGGCCCATCACATGTTCACA
GTTGGAATGGATGTAGACACCCGTGCCTACTTTACTTCTGCTACTATGATTATTGCCGTT
CCCACTGGAATCAAAATTTTCAGTTGGCTTGGGACACTTCATGGAACACAACTCAATTAT
AGCCCTTCACTTTTATGAGCCCTGGGGTTTGTCTTTTTATTCACAGTAGGGGGGTTAACA
GGAGTCGTCCTAGCAAACTCTTCAATCGATATTATCCTACACGATACTTATTACGTGGTA
GCCCACTTCCACTATGTTTTATCAATAGGAGCTGTCTTTGGGATCTTTGCAGGAATTGCT
CACTGATTCCCACTATTCACAGGACTTACTTTAAACCCCAAATGGCTAAAAATTCATTTT
TTAACTATATTTGTAGGAGTTAATTTAACATTTTTCCCCCAACACTTTTTAGGTTTAAAT
GGAATACCTC
