# Supplementary material for: Morphological identification and molecular confirmation of the deep-sea blue and red shrimp Aristeus antennatus larvae
Source: PeerJ. 2019 Feb 12;7:e6063. doi: 10.7717/peerj.6063 (PMC6376935; doi:10.7717/peerj.6063)
Supplement: Supplemental Information 2 [file peerj-07-6063-s002.fas]

>M10LO79-1_COI
AACACTATATTTTATCTTCGGAGCATGAGCCGGGATAGTAGGAACTGCTTTAAGATTAAT
CATTCGAGCTGAACTCGGGCAACCTGGTAGTCTTATTGGAGATGACCAGATTTACAATGT
AGTTGTTACTGCCCATGCTTTTGTAATAATTTTCTTTATAGTTATGCCTATCATGATTGG
AGGTTTTGGAAATTGACTTGTTCCTTTAATATTAGGAGCCCCAGATATAGCTTTCCCCCG
GATAAATAATATAAGTTTCTGACTTTTACCTCCGTCCTTAACACTTCTTTTATCAAGAGG
AATGGTTGAAACGGGGGTTGGGACAGGTTGAACTGTGTATCCTCCTTTAGCCGCAGGAAT
TGCCCACGCAGGGGCCTCAGTAGATCTTGCAATTTTTTCACTTCATTTAGCAGGAGTCTC
TTCTATTTTAGGAGCAGTGAACTTTATAACCACTGTTATTAATATACGAAGTACAGGAAT
AACAATAGACCGAATCCCCCTTTTTGTCTGATCTATTTTTATCACTACCCTGCTACTACT
TCTTTCTCTTCCCGTACTAGCCGGAGCAATTACAATACTTCTAACTGATCGAAACTTAAA
TACTTCTTTCTTTGACCCTGCTGGAGGAGGAGACCCCGTTCTCTATCAACACTTATTT
>M10LO79-2_COI
AACACTATATTTTATCTTCGGAGCATGAGCCGGGATAGTAGGAACTGCTTTAAGATTAAT
CATTCGAGCTGAACTCGGGCAACCTGGTAGTCTTATTGGAGATGACCAGATTTACAATGT
AGTTGTTACTGCCCATGCTTTTGTAATAATTTTCTTTATAGTTATGCCTATCATGATTGG
AGGTTTTGGAAATTGACTTGTTCCTTTAATATTAGGAGCCCCAGATATAGCTTTCCCTCG
GATAAATAATATAAGTTTCTGACTTTTACCTCCGTCCTTAACACTTCTTTTATCAAGAGG
AATGGTTGAAACGGGGGTTGGGACAGGTTGAACTGTGTATCCTCCTTTAGCCGCAGGAAT
TGCCCACGCAGGGGCCTCAGTAGATCTTGCAATTTTTTCACTTCATTTAGCAGGAGTCTC
TTCTATTTTAGGAGCAGTGAACTTTATAACCACTGTTATTAATATACGAAGTACAGGAAT
AACAATAGACCGAATCCCCCTTTTTGTCTGATCTATTTTTATCACTACCCTGCTACTACT
TCTTTCTCTTCCCGTACTAGCCGGAGCAATTACAATACTTCTAACTGATCGAAACTTAAA
TACTTCTTTCTTTGACCCTGCTGGAGGAGGAGACCCCGTTCTCTATCAACACTTATTT
>WINA09Ge11_COI
AACACTATATTTTATCTTCGGAGCATGAGCCGGGATAGTAGGAACTGCTTTAAGATTAAT
CATTCGAGCTGAACTCGGGCAACCTGGTAGTCTTATTGGAGATGACCAGATTTACAATGT
AGTTGTTACTGCCCATGCTTTTGTAATAATTTTCTTTATAGTTATGCCTATCATGATTGG
AGGTTTTGGAAATTGACTTGTTCCTTTAATATTAGGAGCCCCAGATATAGCTTTCCCTCG
GATAAATAATATAAGTTTCTGACTTTTACCTCCGTCCTTAACACTTCTTTTATCAAGAGG
AATGGTTGAAACGGGGGTTGGGACAGGTTGAACTGTGTATCCTCCTTTAGCCGCAGGAAT
TGCCCACGCAGGGGCCTCAGTAGATCTTGCAATTTTTTCACTTCATTTAGCAGGAGTCTC
TTCTATTTTAGGAGCAGTGAACTTTATAACCACTGTTATTAATATACGAAGTACAGGAAT
AACAATAGACCGAATCCCCCTTTTTGTCTGATCTATTTTTATCACTACCCTGCTACTACT
TCTTTCTCTTCCCGTACTAGCCGGAGCAATTACAATACTTCTAACTGATCGAAACTTAAA
TACTTCTTTCTTTGACCCTGCTGGAGGAGGAGACCCCGTTCTCTATCAACACTTATTT
>WINA09Ge14_COI
AACACTATATTTTATCTTCGGAGCATGAGCCGGGATAGTAGGAACTGCTTTAAGATTAAT
CATTCGAGCTGAACTCGGGCAACCTGGTAGTCTTATTGGAGATGACCAGATTTACAATGT
AGTTGTTACTGCCCATGCTTTTGTAATAATTTTCTTTATAGTTATGCCTATCATGATTGG
AGGTTTTGGAAATTGACTTGTTCCTTTAATATTAGGAGCCCCAGATATAGCTTTCCCCCG
GATAAATAATATAAGTTTCTGACTTTTACCTCCGTCCTTAACACTTCTTTTATCAAGAGG
AATGGTTGAAACGGGGGTTGGGACAGGTTGAACTGTGTATCCTCCTTTAGCCGCAGGAAT
TGCCCACGCAGGGGCCTCAGTAGATCTTGCAATTTTTTCACTTCATTTAGCAGGAGTCTC
TTCTATTTTAGGAGCAGTGAACTTTATAACCACTGTTATTAATATACGAAGTACAGGAAT
AACAATAGACCGAATCCCCCTTTTTGTCTGATCTATTTTTATCACTACCCTGCTACTACT
TCTTTCTCTTCCCGTACTAGCCGGAGCAATTACAATACTTCTAACTGATCGAAACTTAAA
TACTTCTTTCTTTGACCCTGCTGGAGGAGGAGACCCCGTTCTCTATCAACACTTATTT
>WINB05Ge8_COI
AACACTATATTTTATCTTCGGAGCATGAGCCGGGATAGTAGGAACTGCTTTAAGATTAAT
CATTCGAGCTGAACTCGGGCAACCTGGTAGTCTTATTGGAGATGACCAGATTTACAATGT
AGTTGTTACTGCCCATGCTTTTGTAATAATTTTCTTTATAGTTATGCCTATCATGATTGG
AGGTTTTGGAAATTGACTTGTTCCTTTAATATTAGGAGCCCCAGATATAGCTTTCCCTCG
GATAAATAATATAAGTTTCTGACTTTTACCTCCGTCCTTAACACTTCTTTTATCAAGAGG
AATGGTTGAAACGGGGGTTGGGACAGGTTGAACTGTGTATCCTCCTTTAGCCGCAGGAAT
TGCCCACGCAGGGGCCTCAGTAGATCTTGCAATTTTTTCACTTCATTTAGCAGGAGTCTC
TTCTATTTTAGGAGCAGTGAACTTTATAACCACTGTTATTAATATACGAAGTACAGGAAT
AACAATAGACCGAATCCCCCTTTTTGTCTGATCTATTTTTATCACTACCCTGCTACTACT
TCTTTCTCTTCCCGTACTAGCCGGAGCAATTACAATACTTCTAACTGATCGAAACTTAAA
TACTTCTTTCTTTGACCCTGCTGGAGGAGGAGACCCCGTTCTCTATCAACACTTATTT
>WINB05Ge10_COI
AACACTATATTTTATCTTCGGAGCATGAGCCGGGATAGTAGGAACTGCTTTAAGATTAAT
CATTCGAGCTGAACTCGGGCAACCTGGTAGTCTTATTGGAGATGACCAGATTTACAATGT
AGTTGTTACTGCCCATGCTTTTGTAATAATTTTCTTTATAGTTATGCCTATCATGATTGG
AGGTTTTGGAAATTGACTTGTTCCTTTAATATTAGGAGCTCCAGATATAGCTTTCCCTCG
GATAAATAATATAAGTTTCTGACTTTTACCTCCGTCCTTAACACTTCTTTTATCAAGAGG
AATGGTTGAAACGGGGGTTGGGACAGGTTGAACTGTGTATCCTCCTTTAGCCGCAGGAAT
TGCCCACGCAGGGGCCTCAGTAGATCTTGCAATTTTTTCACTTCATTTAGCAGGAGTCTC
TTCTATTTTAGGAGCAGTGAACTTTATAACCACTGTTATTAATATACGAAGTACAGGAAT
AACAATAGACCGAATCCCCCTTTTTGTCTGATCTATTTTTATCACTACCCTGCTACTACT
TCTTTCTCTTCCCGTACTAGCCGGAGCAATTACAATACTTCTAACTGATCGAAACTTAAA
TACTTCTTTCTTTGACCCTGCTGGAGGAGGAGACCCCGTTCTCTATCAACACTTATTT
