# Supplementary material for: Morphological identification and molecular confirmation of the deep-sea blue and red shrimp Aristeus antennatus larvae
Source: PeerJ. 2019 Feb 12;7:e6063. doi: 10.7717/peerj.6063 (PMC6376935; doi:10.7717/peerj.6063)
Supplement: Supplemental Information 3 [file peerj-07-6063-s003.fas]

>P96MAa2_COI
ACACCTGTTCTGATTCTTCGGACACCCAGAAGTCTATATTCTTATTTTACCTGCTTTTGG
TATAATTTCACATATTATTAGACAAGAATCAGGTAAAAAAGAAGCATTCGGAACTTTAGG
TATAATTTACGCCATGTTAGCTATTGGAGTCTTAGGTTTTGTTGTATGGGCCCATCACAT
GTTCACAGTTGGAATGGATGTAGACACCCGTGCCTACTTTACTTCTGCTACTATGATTAT
TGCCGTTCCCACTGGAATCAAAATTTTCAGTTGGCTTGGGACACTTCATGGAACACAACT
CAATTATAGCCCTTCACTTTTATGAGCCCTGGGGTTTGTCTTTTTATTCACAGTAGGGGG
GTTAACAGGAGTCGTCCTAGCAAACTCTTCAATCGATATTATCCTACACGATACTTATTA
CGTGGTAGCCCACTTCCACTATGTTTTATCAATAGGAGCTGTCTTTGGGATCTTTGCAGG
AATTGCTCACTGATTCCCACTATTCACAGGACTTACTTTAAACCCCAAATGGCTAAAAAT
TCATTTTTTAACTATATTTGTAGGAGTTAATTTAACATTTTTCCCCCAACACTTTTTAGG
TTTAAATGGAATACCTC
>P138MAa4_COI
ACACCTGTTCTGATTCTTCGGACACCCAGAAGTCTATATTCTTATTTTACCTGCTTTTGG
TATAATTTCACATATTATTAGACAAGAATCAGGTAAAAAAGAAGCATTCGGAACTTTAGG
TATAATTTACGCCATGTTAGCTATTGGAGTCTTAGGTTTTGTTGTATGGGCCCATCACAT
GTTCACAGTTGGAATGGATGTAGACACCCGTGCCTACTTTACTTCTGCTACTATGATTAT
TGCCGTTCCCACTGGAATCAAAATTTTCAGTTGGCTTGGGACACTTCATGGAACACAACT
CAATTATAGCCCTTCACTTTTATGAGCCCTGGGGTTTGTCTTTTTATTCACAGTAGGGGG
GTTAACAGGAGTCGTCCTAGCAAACTCTTCAATCGATATTATCCTACACGATACTTATTA
CGTGGTAGCCCACTTCCACTATGTTTTATCAATAGGAGCTGTCTTTGGGATCTTTGCAGG
AATTGCTCACTGATTCCCACTATTCACAGGACTTACTTTAAACCCCAAATGGCTAAAAAT
TCATTTTTTAACTATATTTGTAGGAGTTAATTTAACATTTTTCCCCCAACACTTTTTAGG
TTTAAATGGAATACCTC
>P145MAa8_COI
ACACCTGTTCTGATTCTTCGGACACCCAGAAGTCTATATTCTTATTTTACCTGCTTTTGG
TATAATTTCACATATTATTAGACAAGAATCAGGTAAAAAAGAAGCATTCGGAACTTTAGG
TATAATTTACGCCATGTTAGCTATTGGAGTCTTAGGTTTTGTTGTATGGGCCCATCACAT
GTTCACAGTTGGAATGGATGTAGACACCCGTGCCTACTTTACTTCTGCTACTATGATTAT
TGCCGTTCCCACTGGAATCAAAATTTTCAGTTGGCTTGGGACACTTCATGGAACACAACT
CAATTATAGCCCTTCACTTTTATGAGCCCTGGGGTTTGTCTTTTTATTCACAGTAGGGGG
GTTAACAGGAGTCGTCCTAGCAAACTCTTCAATCGATATTATCCTACACGATACTTATTA
CGTGGTAGCCCACTTCCACTATGTTTTATCAATAGGAGCTGTCTTTGGGATCTTTGCAGG
AATTGCTCACTGATTCCCACTATTCACAGGACTTACTTTAAACCCCAAATGGCTAAAAAT
TCATTTTTTAACTATATTTGTAGGAGTTAATTTAACATTTTTCCCCCAACACTTTTTAGG
TTTAAATGGAATACCTC
>P57Aa10_COI
ACACCTGTTCTGATTCTTCGGACACCCAGAAGTCTATATTCTTATTTTACCTGCTTTTGG
TATAATTTCACATATTATTAGACAAGAATCAGGTAAAAAAGAAGCATTCGGAACTTTAGG
TATAATTTACGCCATGTTAGCTATTGGAGTCTTAGGTTTTGTTGTATGGGCCCATCACAT
GTTCACAGTTGGAATGGATGTAGACACCCGTGCCTACTTTACTTCTGCTACTATGATTAT
TGCCGTTCCCACTGGAATCAAAATTTTCAGTTGGCTTGGGACACTTCATGGAACACAACT
CAATTATAGCCCTTCACTTTTATGAGCCCTGGGGTTTGTCTTTTTATTCACAGTAGGGGG
GTTAACAGGAGTCGTCCTAGCAAACTCTTCAATCGATATTATCCTACACGATACTTATTA
CGTGGTAGCCCACTTCCACTATGTTTTATCAATAGGAGCTGTCTTTGGGATCTTTGCAGG
AATTGCTCACTGATTCCCACTATTCACAGGACTTACTTTAAACCCCAAATGGCTAAAAAT
TCATTTTTTAACTATATTTGTAGGAGTTAATTTAACATTTTTCCCCCAACACTTTTTAGG
TTTAAATGGAATACCTC
>P57MAa4_COI
ACACCTGTTCTGATTCTTCGGACACCCAGAAGTCTATATTCTTATTTTACCTGCTTTTGG
TATAATTTCACATATTATTAGACAAGAATCAGGTAAAAAAGAAGCATTCGGAACTTTAGG
TATAATTTACGCCATGTTAGCTATTGGAGTCTTAGGTTTTGTTGTATGGGCCCATCACAT
GTTCACAGTTGGAATGGATGTAGACACCCGTGCCTACTTTACTTCTGCTACTATGATTAT
TGCCGTTCCCACTGGAATCAAAATTTTCAGTTGGCTTGGGACACTTCATGGAACACAACT
CAATTATAGCCCTTCACTTTTATGAGCCCTGGGGTTTGTCTTTTTATTCACAGTAGGGGG
GTTAACAGGAGTCGTCCTAGCAAACTCTTCAATCGATATTATCCTACACGATACTTATTA
CGTGGTAGCCCACTTCCACTATGTTTTATCAATAGGAGCTGTCTTTGGGATCTTTGCAGG
AATTGCTCACTGATTCCCACTATTCACAGGACTTACTTTAAACCCCAAATGGCTAAAAAT
TCATTTTTTAACTATATTTGTAGGAGTTAATTTAACATTTTTCCCCCAACACTTTTTAGG
TTTAAATGGAATACCTC
>P57MAa5_COI
ACACCTGTTCTGATTCTTCGGACACCCAGAAGTCTATATTCTTATTTTACCTGCTTTTGG
TATAATTTCACATATTATTAGACAAGAATCAGGTAAAAAAGAAGCATTCGGAACTTTAGG
TATAATTTACGCCATGTTAGCTATTGGAGTCTTAGGTTTTGTTGTATGGGCCCATCACAT
GTTCACAGTTGGAATGGATGTAGACACCCGTGCCTACTTTACTTCTGCTACTATGATTAT
TGCCGTTCCCACTGGAATCAAAATTTTCAGTTGGCTTGGGACACTTCATGGAACACAACT
CAATTATAGCCCTTCACTTTTATGAGCCCTGGGGTTTGTCTTTTTATTCACAGTAGGGGG
GTTAACAGGAGTCGTCCTAGCAAACTCTTCAATCGATATTATCCTACACGATACTTATTA
CGTGGTAGCCCACTTCCACTATGTTTTATCAATAGGAGCTGTCTTTGGGATCTTTGCAGG
AATTGCTCACTGATTCCCACTATTCACAGGACTTACTTTAAACCCCAAATGGCTAAAAAT
TCATTTTTTAACTATATTTGTAGGAGTTAATTTAACATTTTTCCCCCAACACTTTTTAGG
TTTAAATGGAATACCTC
>P96MAa3_COI
ACACCTGTTCTGATTCTTCGGACACCCAGAAGTCTATATTCTTATTTTACCTGCTTTTGG
TATAATTTCACATATTATTAGACAAGAATCAGGTAAAAAAGAAGCATTCGGAACTTTAGG
TATAATTTACGCCATGTTAGCTATTGGAGTCTTAGGTTTTGTTGTATGGGCCCATCACAT
GTTCACAGTTGGAATGGATGTAGACACCCGTGCCTACTTTACTTCTGCTACTATGATTAT
TGCCGTTCCCACTGGAATCAAAATTTTCAGTTGGCTTGGGACACTTCATGGAACACAACT
CAATTATAGCCCTTCACTTTTATGAGCCCTGGGGTTTGTCTTTTTATTCACAGTAGGGGG
GTTAACAGGAGTCGTCCTAGCAAACTCTTCAATCGATATTATCCTACACGATACTTATTA
CGTGGTAGCCCACTTCCACTATGTTTTATCAATAGGAGCTGTCTTTGGGATCTTTGCAGG
AATTGCTCACTGATTCCCACTATTCACAGGACTTACTTTAAACCCCAAATGGCTAAAAAT
TCATTTTTTAACTATATTTGTAGGAGTTAATTTAACATTTTTCCCCCAACACTTTTTAGG
TTTAAATGGAATACCTC
>P57MAa25_COI 
ACACCTGTTCTGATTCTTCGGACACCCAGAAGTCTATATTCTTATTTTACCTGCTTTTGG
TATAATTTCACATATTATTAGACAAGAATCAGGTAAAAAAGAAGCATTCGGAACTTTAGG
TATAATTTACGCCATGTTAGCTATTGGAGTCTTAGGTTTTGTTGTATGGGCCCATCACAT
GTTCACGGTTGGAATGGATGTAGACACCCGTGCCTACTTTACTTCTGCTACTATGATTAT
TGCCGTTCCCACTGGAATCAAAATTTTCAGTTGGCTTGGGACACTTCATGGAACACAACT
CAATTATAGCCCTTCACTTTTATGAGCCCTGGGGTTTGTCTTTTTATTCACAGTAGGGGG
GTTAACAGGAGTCGTCCTAGCAAACTCTTCAATCGATATTATCCTACACGATACTTATTA
CGTGGTAGCCCACTTCCACTATGTTTTATCAATAGGAGCTGTCTTTGGGATCTTTGCAGG
AATTGCTCACTGATTCCCACTATTCACAGGACTTACTTTAAACCCCAAATGGCTAAAAAT
TCATTTTTTAACTATATTTGTAGGAGTTAATTTAACATTTTTCCCCCAACACTTTTTAGG
TTTAAATGGAATACCTC
