# Supplementary material for: Morphological identification and molecular confirmation of the deep-sea blue and red shrimp Aristeus antennatus larvae
Source: PeerJ. 2019 Feb 12;7:e6063. doi: 10.7717/peerj.6063 (PMC6376935; doi:10.7717/peerj.6063)
Supplement: Supplemental Information 4 [file peerj-07-6063-s004.fas]

>MH433629.1 Aristeus antennatus isolate AaPI-1 16S ribosomal RNA gene, partial sequence; mitochondrial
TGTCTCATCCACAGAGTTTGAATTTAACTTTTAAGTGAAAAGGCTTAAATACTCTAGGGG
GACGATAAGACCCTATAAAGCTTTACAATAACCAGAATGCATTAAGATTTGTTAGTATAA
TTTGGTCTATTTCGGGTTTGTTTCGTTGGGGCGACGAGAATATAAGTTAGATAACTGTTC
TTTTTAGGTATACAATATTAATTGGTTAAAAATTGATCCTTTATTAAAGATTATAAGATT
AAGTTACTTTAGGGATAACAGCGTAATCTTCTTTGAGAGTCCAGATCGACAAGAAGGGTT

>MH433630.1 Aristeus antennatus isolate AaPI-2 16S ribosomal RNA gene, partial sequence; mitochondrial
TGTCTCATCCACAGAGTTTGAATTTAACTTTTAAGTGAAAAGGCTTAAATACCCTAGGGG
GACGATAAGACCCTATAAAGCTTTACAATAACCAGAATGCATTAAGATTTGTTAGTATAA
TTTGGTCTATTTCGGGTTTGTTTCGTTGGGGCGACGAGAATATAAGTTAGATAACTGTCT
TTTTAGGTATACAATATTAATTGGTTAAAAATTGATCCTTTATTAAAGATTATAAGATTA
AGTTACTTTAGGGATAACAGCGTAATCTTCTTTGAGAGTCCAGATCGACAAGAAGGGTT
>MH433631.1 Aristeus antennatus isolate AaMI-17 16S ribosomal RNA gene, partial sequence; mitochondrial
TGTCTCATCCACAGAGTTTGAATTTAACTTTTAAGTGAAAAGGCTTAAATACTCTAGGGG
GACGATAAGACCCTATAAAGCTTTACAATAAACAGAATGCATTAAGATTTGTTAGTATAA
TTTGGTCTATTTCGGGTTTGTTTCGTTGGGGCGACGAGAATATAAGTTAGATAACTGTTC
TTTTTAGGTATACAATATTAATTGGTTAAAAATTGATCCTTTATTAAAGATTATAAGATT
AAGTTACTTTAGGGATAACAGCGTAATCTTCTTTGAGAGTCCAGATCGACAAGAAGGGTT

>MH433632.1 Aristeus antennatus isolate AaMI-2 16S ribosomal RNA gene, partial sequence; mitochondrial
TGTCTCATCCACAGAGTTTGAATTTAACTTTTAAGTGAAAAGGCTTAAATACTCTAGGGG
GACGATAAGACCCTATAAAGCTTTACAATAACCAGAATGCATTAAGATTTGTTAGTATAA
TTTGGTCTATTTCGGGTTTGTTTCGTTGGGGCGACGAGAATATAAGTTAGATAACTGTTC
TTTTTAGGTATACAATATTAATTGGTTAAAAATTGATCCTTTATTAAAGATTATAAGACT
AAGTTACTTTAGGGATAACAGCGTAATCTTCTTTGAGAGTCCAGATCGACAAGAAGGGTT
